# Supplementary material for: Gender and contemporary risk of adverse events in atrial fibrillation
Source: Eur Heart J. 2024 Sep 1;45(36):3707–17. doi: 10.1093/eurheartj/ehae539 (PMC11439109; doi:10.1093/eurheartj/ehae539)
Supplement: ehae539_Supplementary_Data [file ehae539_supplementary_data.zip]

Archive with 2 entries (2 files):
- Appendix1_CODE-EHR checklist.pdf
- IMRD_Gender_Supplement_24jun24.docx
